# Supplementary material for: In Vitro and in Vivo antitumor activity and the mechanism of siphonodictyal B in human colon cancer cells
Source: Cancer Med. 2019 Jul 31;8(12):5662–72. doi: 10.1002/cam4.2409 (PMC6745845; doi:10.1002/cam4.2409)
Supplement: Supplementary file 4 [file CAM4-8-5662-s004.docx]

Archive with 31 entries (31 files):
- [Content_Types].xml
- _rels/.rels
- docProps/thumbnail.jpeg
- docProps/core.xml
- FixedDocSeq.fdseq
- Documents/1/Pages/1.fpage
- Documents/1/Pages/2.fpage
- Documents/1/Pages/3.fpage
- Documents/1/Pages/4.fpage
- Documents/1/Pages/5.fpage
- Documents/1/Pages/6.fpage
- Documents/1/Pages/7.fpage
- Documents/1/Structure/DocStructure.struct
- Documents/1/Structure/Fragments/1.frag
- Documents/1/Structure/Fragments/2.frag
- Documents/1/Structure/Fragments/3.frag
- Documents/1/Structure/Fragments/4.frag
- Documents/1/Structure/Fragments/5.frag
- Documents/1/Structure/Fragments/6.frag
- Documents/1/Structure/Fragments/7.frag
- Documents/1/FixedDoc.fdoc
- Resources/2AB56211-4691-1254-F80E-787F21285777.odttf
- Resources/14FF4712-544E-39CA-0E03-4A4EE87ACB7F.odttf
- Documents/1/Pages/_rels/1.fpage.rels
- Documents/1/Pages/_rels/2.fpage.rels
- Documents/1/Pages/_rels/3.fpage.rels
- Documents/1/Pages/_rels/4.fpage.rels
- Documents/1/Pages/_rels/5.fpage.rels
- Documents/1/Pages/_rels/6.fpage.rels
- Documents/1/Pages/_rels/7.fpage.rels
- Documents/1/_rels/FixedDoc.fdoc.rels
