# Supplementary material for: In Vitro and in Vivo antitumor activity and the mechanism of siphonodictyal B in human colon cancer cells
Source: Cancer Med. 2019 Jul 31;8(12):5662–72. doi: 10.1002/cam4.2409 (PMC6745845; doi:10.1002/cam4.2409)
Supplement: Supplementary file 4 [file CAM4-8-5662-s004.docx › docProps/core.xml]

<?xml version="1.0" encoding="UTF-8" standalone="yes"?>
<cp:coreProperties xmlns:cp="http://schemas.openxmlformats.org/package/2006/metadata/core-properties" xmlns:dc="http://purl.org/dc/elements/1.1/" xmlns:dcterms="http://purl.org/dc/terms/" xmlns:dcmitype="http://purl.org/dc/dcmitype/" xmlns:xsi="http://www.w3.org/2001/XMLSchema-instance"><dc:creator>近松園子</dc:creator><dcterms:created xsi:type="dcterms:W3CDTF">2019-03-21T16:15:21Z</dcterms:created><dcterms:modified xsi:type="dcterms:W3CDTF">2019-03-21T16:15:21Z</dcterms:modified></cp:coreProperties>
