# Supplementary material for: In Vitro and in Vivo antitumor activity and the mechanism of siphonodictyal B in human colon cancer cells
Source: Cancer Med. 2019 Jul 31;8(12):5662–72. doi: 10.1002/cam4.2409 (PMC6745845; doi:10.1002/cam4.2409)
Supplement: Supplementary file 4 [file CAM4-8-5662-s004.docx › Documents/1/Pages/_rels/1.fpage.rels]

<?xml version="1.0" encoding="UTF-8" standalone="yes"?>
<Relationships xmlns="http://schemas.openxmlformats.org/package/2006/relationships"><Relationship Id="rId3" Type="http://schemas.microsoft.com/xps/2005/06/storyfragments" Target="../Structure/Fragments/1.frag"/><Relationship Id="rId2" Type="http://schemas.microsoft.com/xps/2005/06/required-resource" Target="../../../Resources/14FF4712-544E-39CA-0E03-4A4EE87ACB7F.odttf"/><Relationship Id="rId1" Type="http://schemas.microsoft.com/xps/2005/06/required-resource" Target="../../../Resources/2AB56211-4691-1254-F80E-787F21285777.odttf"/></Relationships>
